# Supplementary material for: Phase 2 Trial (POLA Study) of Lurbinectedin plus Olaparib in Patients with Advanced Solid Tumors: Results of Efficacy, Tolerability, and the Translational Study
Source: Cancers (Basel). 2022 Feb 12;14(4):915. doi: 10.3390/cancers14040915 (PMC8870416; doi:10.3390/cancers14040915)
Supplement: Supplementary file 1 [file cancers-14-00915-s001.zip]

Archive with 1 entries (1 files):
- cancers-1542473-supplementary.pdf
